# Supplementary material for: The Changing Epidemiological Profile of HIV-1 Subtype B Epidemic in Ukraine
Source: AIDS Res Hum Retroviruses. 2019 Jan 31;35(2):155–63. doi: 10.1089/aid.2018.0167 (PMC6360399; doi:10.1089/aid.2018.0167)
Supplement: Supplemental data [file Supp_Tables.xlsx]

## Sheet: Suppl.Table1
Suppl. Table 1. Reference sequences information for the combined dataset
Country of sampling	Date of sampling	Accession number
AR	2005-01-01	JN670059
AR	2004-01-01	DQ345495
AU	2003-01-01	KC238135
AZ	2001-01-01	DQ328525
AZ	2002-01-01	DQ328544
BE	2006-06-27	JX300449
BE	1989-01-01	DQ177224
BE	2003-01-01	EU248424
BG	1996-01-01	EF517426
BR	1998-01-01	JQ619609
BR	1997-01-01	AF112923
BR	1997-01-01	AF112925
BR	2007-01-01	FJ594168
BR	2006-04-01	FJ591487
BR	1998-01-01	JQ619569
BR	2008-10-21	HM533994
BR	2012-01-01	KR066204
BR	2015-01-01	KU820995
BY	2010-03-15	HE657455
CA	1985-01-01	KT167848
CA	1984-01-01	KT168171
CA	1997-01-01	EU693765
CN	2011-01-01	KC924507
CN	2005-01-01	KU050462
CN	2005-01-01	KT893490
CN	2006-09-21	GU345488
CN	2006-08-23	GU345191
CY	2005-10-20	FJ388930
CZ	2000-01-01	AY694277
CZ	2000-01-01	AY694373
DE	2012-01-01	KJ771746
DE	2010-01-01	KJ771370
DE	2009-01-01	KJ770931
DE	2009-01-01	KJ771085
DE	2008-01-11	JX299770
DE	2004-01-01	GQ400853
DE	2003-01-01	GQ400988
DK	2000-01-01	AJ419491
EE	2010-01-01	JX431654
ES	2010-01-01	KC340854
ES	2007-01-01	MF404092
ES	2003-02-25	HM460462
ES	2001-08-01	HM460461
ES	2003-01-01	KC340211
ES	2011-01-01	MF403567
ES	2012-01-01	MF403718
FI	2008-01-14	JX300128
FI	2007-09-14	JX301131
FI	2006-05-04	JX300410
FI	2005-01-01	GQ399180
FR	1983-01-01	K02013
FR	2008-07-10	FJ525771
FR	1983-01-01	L31963
FR	2003-01-01	FJ030710
FR	2011-01-01	JQ395622
GB	2011-01-01	KX661912
GB	2010-01-01	KX661944
GB	2010-01-01	KX662723
GB	2008-01-01	KX661920
GB	2006-01-13	KU142957
GB	2006-10-19	KU142995
GB	2002-05-13	JN101878
GB	1998-08-25	JN100840
GB	1983-09-01	D10112
GB	2000-01-01	FJ030791
GB	2003-10-07	JN101426
GB	2003-05-06	JN100813
GB	2005-07-12	KU143003
GB	2006-12-12	JN100946
GB	2006-09-26	JN100951
GE	1999-01-01	DQ205260
GE	2003-01-01	DQ205261
GE	2003-01-01	DQ205273
GE	2003-01-01	DQ205284
IT	2003-01-01	GQ400282
JM	2001-01-01	EU439774
JP	2015-01-01	LC163454
JP	2003-01-01	AB640129
JP	2006-01-01	AB867294
JP	2008-01-01	AB864148
JP	2009-01-01	AB865346
JP	2012-01-01	AB867545
JP	2010-01-01	AB866945
KE	2007-01-01	KC018507
KR	2002-01-01	AY166476
LU	2005-01-01	GQ399256
LU	2009-01-01	KY386756
LV	2005-05-17	GU945114
LV	2005-05-25	GU945117
LV	2005-06-20	GU945126
LV	2005-09-08	GU945144
MX	2005-01-01	DQ631416
PA	2013-01-01	KJ474627
PL	2003-01-01	EU910737
PL	2007-01-01	EU910746
PL	2011-01-01	KM283961
RS	2008-01-01	KF157442
RU	2016-01-01	KY857892
RU	2016-01-01	KY857902
RU	2016-01-01	KY857900
RU	2016-01-01	KY857905
RU	2016-01-01	KY857898
RU	2013-06-01	KU645850
RU	2013-07-01	KU645851
RU	2012-09-01	KJ722132
RU	2012-03-01	KJ499567
RU	2010-07-01	KX517389
RU	2009-07-01	KX446885
RU	2007-04-01	KX446886
RU	1999-01-01	EU345856
RU	1999-01-01	EU345857
RU	2000-01-01	EU345849
RU	2008-01-01	FJ822088
RU	2008-01-01	FJ822112
RU	2006-09-01	KX517402
RU	2006-01-01	FJ009810
RU	2007-01-01	KX446877
RU	2008-01-01	FJ822089
RU	2012-07-01	KC254614
RU	2012-06-01	KF971944
RU	2012-06-01	KF971924
SE	2003-01-01	GQ400343
SE	2005-01-01	GQ401007
SI	2012-01-01	KP013666
SI	2009-01-01	KP013673
SI	2001-01-01	AJ971104
SI	2001-01-01	AJ971099
SI	2003-01-01	AJ971093
TH	2013-08-30	KF745361
TH	2013-08-30	KF745574
TH	1990-01-01	AY173951
US	2015-04-24	MF456662
US	2012-01-24	MF456427
US	2010-01-01	KY190134
US	2006-03-01	GU560977
US	2001-01-01	KF469812
US	2001-01-01	KF469820
US	1997-01-01	JX160372
US	1988-01-01	KT167951
US	1988-01-01	KT168154
US	1985-01-01	KT168136
US	1985-01-01	KT168157
US	1985-01-01	KT168163
US	1984-01-01	M38431
US	1984-01-01	KT168119
US	1980-01-01	KT168108
US	1979-01-01	KJ704793
US	1978-01-01	KJ704794
US	1983-01-01	AY835777
US	1986-01-01	AY835778
US	1986-01-01	AY835749
US	1989-01-01	AY835750
US	1997-01-01	AY156801
US	1997-01-01	AY156802
US	1999-01-01	AY030876
US	1999-01-01	AF514038
US	2000-01-01	AY032504
US	2002-09-25	FJ469749
US	2000-01-01	EF136782
US	1999-01-01	EU346342
US	1999-01-01	EU346344
US	1999-09-01	EF121398
US	1998-01-01	AY030788
US	1985-01-01	AY835755
US	1989-01-01	KT167958
US	1997-01-01	KJ722836
US	1998-01-01	EU693719
US	2000-01-01	KF470525
US	2001-01-01	JX161104
US	2002-02-20	FJ469734
US	2002-01-01	FJ983392
US	2003-02-20	KC312528
US	2003-08-05	HM056593
US	2005-01-01	JX160812
US	2006-02-02	KC814288
US	2012-01-01	KY037022
US	2014-08-28	KX830506
UZ	2003-01-01	AY845747
VE	2007-01-01	GQ202852

## Sheet: Suppl.Table2
Suppl. Table 2. Model selection by Marginal Likelihood estimator for the combined dataset
Molecular clock model	Coalescent prior	Path-sampling	Stepping-Stone
Lognormal Relaxed	Bayesian Skyline	-24269.6	-24289.8
Lognormal Relaxed	Exponential growth	-24328.2	-24340.1
Lognormal Relaxed	Constant size	-24508.8	-24520.4
Strict	Bayesian Skyline	-24354	-24372
Strict	Exponential growth	-24417.9	-24430.9
Strict	Constant size	-24610.3	-24621.8
